# Supplementary material for: Correction: β-Agonists Selectively Modulate Proinflammatory Gene Expression in Skeletal Muscle Cells via Non-Canonical Nuclear Crosstalk Mechanisms
Source: PLoS One. 2023 Jun 27;18(6):e0287938. doi: 10.1371/journal.pone.0287938 (PMC10298787; doi:10.1371/journal.pone.0287938)
Supplement: S1 File — (XLSX) [file pone.0287938.s001.xlsx]

## Sheet: segmented area in time_replic.
time frame (min)	veh#1	veh#2	veh#3	veh#4	veh#5	veh#6	veh#7	veh#8	iso#1	iso#2	iso#3	iso#4	iso#5	iso#6	iso#7	iso#8	iso#9	TNF#1	TNF#2	TNF#3	TNF#4	TNF#5	TNF#6	TNF#7	TNF#8	TNF+iso#1	TNF+iso#2	TNF+iso#3	TNF+iso#4	TNF+iso#5	TNF+iso#6	TNF+iso#7	TNF+iso#8	TNF+iso#9	IGF-1#1	IGF-1#2	IGF-1#3	IGF-1#4	IGF-1#5	IGF-1#6	IGF-1#7	IGF-1#9
0	0	0	0	0	0	0	0	0	0	0	0	0	0	0	0	0	0	0	0	0	0	0	0	0	0	0	0	0	0	0	0	0	0	0	0	0	0	0	0	0	0	0
10	7491.36	1935.35	1329.2	2589.34	6286.97	917.335	1330.86	888.213	1558.43	1252.24	3983.86	588.259	3056.12	3326.54	1430.71	1882.51	1929.11	1627.07	1704.04	2609.72	2259.85	2262.34	1604.19	3054.04	1513.08	1907.47	2080.12	1487.71	2477.43	1001.37	1316.72	2045.18	701.418	1320.46	2542.33	2440.82	3392.27	2987.48	2057.66	2641.76	2933.39	2885.55
20	10389.4	2908.43	3108.95	3495.03	8669.13	2406.29	4187.71	1788.08	2597.24	3791.65	5560.17	1044.22	6008.23	5883.01	2143.36	2816.91	3221.7	3330.28	3923.95	5390.85	6329.4	5433.29	3299.91	6735.03	2933.81	4130.71	4006.32	4172.73	5153.72	3620.25	2417.94	4343.3	1944.92	2120.9	7622.41	4655.32	5268.96	7612.01	6089.36	5113.78	6512.04	5291.01
30	11395.8	4245.12	4147.77	4905.77	10136.9	3349.42	5414.98	2877.64	4057.49	5045.55	7352.41	1820.53	7949.82	10612	3697.63	3564.09	5229.02	4704.83	6296.54	6797.85	7525.06	7871.61	4553.39	9728.74	4790.11	5728.25	5365.06	5214.04	7784.66	4496.81	4018.8	5625.49	3765.44	3182.59	9663.84	6694.26	8343.8	9803.63	8914.17	6473.77	9039.81	7731.82
40	13693.9	5657.94	6039.85	6267	11191.9	4585.01	7932.35	3812.45	7640.3	7148.14	8305.52	3931.85	9735.4	13394.8	5177.85	3564.09	6284.06	7460.58	8424.09	8546.82	10146.8	9930.52	6470.44	12652.2	6466.28	8493.15	7555.01	7598.7	9946.74	7462.66	4603.73	9030.24	5103.79	4713.15	12051.4	8966.17	12025.2	13317	10198	8487.74	12201.6	12179.5
50	15655	6748.76	6923.49	7710.19	12381.7	6104.33	9063.52	4699.83	8735.28	8890.87	10200.1	4659.9	11260.1	15202	6629.77	5257.31	9311.89	9323.95	10195.1	9689.22	11380.4	13051.1	8067.14	17047.9	7926.52	10220.5	8670.79	9115.94	11466.5	8174.48	7414.81	10415.2	6409.28	6737.52	13993	11080.8	12728.7	16349.8	12946.3	10451.4	14246.8	13817.4
60	16537	8449.05	8650.41	9189.99	14219.7	6973.41	10863.2	5447.02	11561.8	10812.1	11590.5	6874.4	13549.5	17404.8	7442.69	6722.55	10981.8	11134.9	13237.1	11383.7	13357.7	16069	9687.56	19553.2	9200.81	11352.9	10792.1	10927.7	13885.3	9334.77	8095.01	12913.8	8381.66	8464.03	18106.2	13378.5	15023.5	20171	19886.4	12731.2	17313.3	17602
70	17960.6	9928.44	9993.75	10771.7	15093	8488.99	11685.7	7530.47	12484.5	12364.7	14528	8317.59	15135	19426.3	9245.32	7805.88	11929.9	13192.2	15663.3	13778.7	16261.6	17463.9	12101.3	21640.4	12547.3	14173.1	13023.7	13283.7	16462.9	10807.9	9188.33	16683.4	9895.57	10341.1	27430.6	16199.2	16395.5	24584.2	24255.5	15564.7	20697.7	20486.3
80	19538.6	10837.5	13224.6	13072.3	16084.4	9673	13119.3	8505.22	14025.9	14072	16070.2	9110.12	16728.4	21801	10659.8	9167.11	13951.4	14988.1	18078.8	15893.8	18194	20101.1	14694.4	23986.3	15166.6	16519.5	15720.3	15721.6	18391.2	13292.8	12108.8	18483.6	10953.9	12878.5	30617.8	19460.8	18124.5	27126.1	25926.3	17134.8	23054	22046.4
90	21378.7	12496.6	15359.6	14951.9	18838	11141.6	14996.5	10251.3	15207.8	16057.7	19022.7	9561.5	18508.1	24250.5	12071.8	10853.7	15577.6	17783.8	19827.8	17522.6	21537.2	22612.2	16955.5	26410.9	16916	18904.2	17444.8	17756.4	19815.3	15513.2	12825.6	20839.9	12971.2	15182.4	32706.2	21530.1	20965.6	30160.1	28310.9	19416.3	26933	24496.4
100	23864.4	15126.7	16884.4	16207.5	20290.8	12386.7	16468.8	11949.5	17203	17969.4	21209.8	11823	20276.2	27132.3	14161.9	13353.2	17286.3	19479.1	23166.4	20708.5	23835.3	25515.6	19385.5	27849.1	18306.3	20984.7	20297.4	19043.5	21798	17235.5	14176.1	23223.3	15307.2	16802	35323.9	23640.2	23137.6	33624.8	30936.9	22100.9	30508.4	26480
110	25254.4	17354.5	18630.4	17582	21563.8	13777.5	18414.1	13584	19306.1	20240.9	23045.7	12614.3	23092.7	29123.8	15589.3	14646.6	18736.5	22325.6	25134.6	23225.8	26914.3	27161.9	22287.3	30566.6	20134.8	23931.8	22181.2	22006.5	24241.4	19027.3	16404.7	26041.5	17071.2	19454.2	37887.4	26474.6	25167	37031.2	32763.2	24153.2	32969.1	28212.3
120	27101.1	18808.5	21043	20222.6	23413.5	14771.4	20622.8	15217.4	21131.6	22118.4	24915.7	14525.9	25853.5	32069.7	18189.9	17611.2	21131.6	25219.4	27881.6	24445.6	30047.4	28548.5	23810.8	32351.8	23430.1	26528.3	24705.6	24205.2	25728.7	21200.2	18289.7	28215.6	19577.7	22038.5	40239.6	29542.8	26888.1	40127.3	34768	26530.7	36031.1	30041.6
130	28129.1	23121.8	23318.2	21498.5	24618.7	16654.7	22449.1	17247.6	25869.3	24129.5	26565.3	16690.5	27526.7	34835	20223.4	19044.8	23135.2	26225	29734.6	26882.3	31782.6	29640.1	26641.4	34127.8	25037.6	28356.7	27549.6	26646.4	28906.2	23347.7	19598.1	32023.5	22372.2	24577.5	42719.1	32254	29855.2	43279.5	37323.7	28507.3	40181.4	32147.5
140	29167.1	25210.3	24615.4	23665.6	26356.8	18663.3	24302.1	18889.2	27284.6	26202.9	28447	17309.1	29702.5	36763.7	22281.5	21380.4	24701.1	31190.6	31826.3	27990.2	34916.1	32445.8	27926.5	36260.3	26889.8	29965	29712.5	28975.3	30655.2	24722.7	21911.2	33603.6	24385.3	27047.4	45008.9	33872.8	31023.4	45474.4	39507.4	30191.4	46938.9	35565.6
150	30456.8	26814.9	26331.9	25259.4	27593.7	19934.3	26705.9	22180.4	29457.1	28169.5	29816.1	18871.3	31662.4	39155	23972.6	23321.1	26570.7	33507.5	34691.1	30229.2	36439.6	35667.5	30250	38081.3	29460.8	32193.7	32529.4	31039.2	31565.1	26471.7	22611.4	36856.9	25772.7	29515.3	47080.3	35054.7	34289.6	48149.5	41362.9	32625.1	50336.5	39868.1
160	31636.2	30587	28319.7	26284.9	29040.2	21766.8	28117	23421.8	31011.3	30011.6	30697.7	19935.9	32776.9	41508.9	29072.2	25316	28780.2	35135.8	37093.6	32009.4	38859.6	38588.4	32365.5	39920.5	31742.7	33852.8	34880.4	32895.1	32805.7	27629.9	24065	40190.1	28446.1	31607.1	50309.1	38040.5	38750.2	50744.2	44179.4	34452.3	53409.3	42758.6
170	34295.4	33560.7	30394.8	27601.6	30563.3	23578.6	30178.9	24661.5	32304.3	31659.1	31516.4	20374.4	36021.9	43430.9	31905.4	27091.5	30378.1	35908.4	38290.5	33900.6	40488.4	40204.7	35171.6	42152.1	34025.4	35277.3	36850.2	35620.9	35042.2	29686.7	25241.1	42746.6	30304.5	33959.7	52866.4	40889	39895.1	53429.3	46453.4	36030.3	55514.8	45867.6
180	36869.4	36057.7	32415	29203.3	31853.4	25000.6	32772	26609	34309.6	33991.3	33096.9	21655.3	38466.1	46286.1	33141.4	29080.1	32219.1	37412.3	40174.3	35585.5	42548.1	43655.6	38549.3	44239.3	35987	37043.3	39363.9	37389.8	37821.2	31064.6	28247.3	44422.7	32553.5	35681.6	55256.4	43257	42779	56094.3	50502.9	38608.8	58930.4	48994
190	38533.9	37927.3	34297.5	30163.1	33528.7	26014.9	34951.1	27995.2	35448.7	35309.7	34792.6	22741.6	39767.8	48817.2	34653.6	31363.3	34721.9	40572	42545.6	42111.3	43946.4	44859.1	41308.4	45807.7	38602.5	41545.1	43100.2	39545.7	39679.2	34036.3	30205.1	46967.1	35790.2	37990.2	57920.7	45969.9	46099.3	59200.4	53286.6	40520.4	62076.3	51196
200	40015.4	38949.5	35643.4	31867.5	34792.6	27620.3	36102.2	30438.1	37189.7	37687.3	36366.4	25147	41954	51427.3	37111.9	33707.2	35822.2	42214.1	45495.2	45473.2	47747.6	46815.7	44232.2	47587.9	41079.6	44122.4	46380.5	41428.6	41756.4	35517.7	32239.9	49405.9	37937.3	39825.7	64980.2	48063.4	47024.1	61564.6	55127.5	42469.1	66606.9	53467.9
210	41352.5	40353.2	37402.3	33416.8	36309	28710.3	39628	32147.5	38623.3	39410.5	38030.1	25857.2	45099.2	53616.9	38934.9	35619.2	37516.7	43812.4	48514.3	46720.9	49608.5	48201.9	47432.3	49020.6	43679.3	46035.7	48360.4	43678.9	43527.4	38730.3	34055.4	50943.5	40356.1	42699.6	70995.5	49744.5	48690.3	64519.2	58565.9	44812.5	68967.8	55410.8
220	43309	41902.9	39644.3	34573.3	37444.7	30148.1	43797	34168.5	40609	41266.8	39979.2	27327.9	46886.8	56589.4	41307.1	38035.5	38966.1	45006.8	51045	48954.5	51717.3	50543.3	48870	51185.2	45763.6	48247.7	51484.3	46036.9	44967.7	40017.9	36119.7	52509.4	43150.1	44742.7	73780	52278.1	50365.7	67626.1	62452	47051.2	72259	58022.6
230	44681.5	43402.6	42429.6	36480	38680.3	31410.3	45253.5	35904.6	41730.6	43121.8	42007.7	28858.8	49780.7	59053.1	43222.5	40490	40830.8	45917.9	53165.9	51343.3	54274.2	52343.4	51668.2	53433.4	48472.7	50303.2	55348	49215.3	47423.5	42244.8	38907.5	55339.6	46042.3	47393.2	76926.8	54513.4	53394.7	70094.8	66180.8	49577.3	76641.8	60004.1
240	46143.4	45598	43780.4	37742.6	39943	33458	47966.4	38224.4	43431.8	44506.4	46849	30388.5	51934.9	61050	45323.4	41898.3	42743.7	47612	55327.6	54477.2	55691.2	54946.1	53264.9	54817.1	50321.1	54225.9	57889.9	51103.7	48358.3	43664.7	41082.9	57552.9	51155.7	50842.8	78725.7	57735.1	54596.2	72701.6	68424.9	51309.6	80359.4	62043.5
250	48819.7	49562.3	45352.5	39888.1	40930.6	35460.3	51047.1	40196.8	46382.2	46903.9	48766.9	32422.9	53787.9	63476.3	47729.3	43303.6	44097.8	49021.9	56659.3	56470.4	56971.7	56349.8	55245.2	56982.5	51672.8	56691.7	60592	54905.7	51766	46767.9	42380.1	59607.6	53892.3	53097.7	83487.1	59707.9	59704.2	76715.4	71859.2	56301.1	83167.6	64401.1
260	50312.8	51592.9	47718.9	41071.2	42185.4	36783.3	53404.3	41779.7	48766.9	49143.4	50776.3	34104.9	55899.2	67198.4	50803.3	45600.1	45909.2	51644.9	57931.5	58913.3	59613.1	58395.3	57110.2	59175.8	54963.6	58656.2	63175.5	59113.4	54347.8	48237.3	44085.3	61710.2	58223.5	56342.3	85213.2	63779.1	60396.8	79921.3	74728.9	58636.2	86056.9	66207.9
270	51939.5	53091.4	50215.5	42749.1	43339	37927.8	56071.4	43443	49794	50583.6	54007.9	36174.2	60014.1	68835.5	53080.2	47425.2	47629.5	55472.4	60931.4	60319.5	61075	60733.4	60000.8	61403.2	57728	61874.6	65914.2	61154	56395.5	50740.1	45118.3	63743.8	60101.5	58777.7	87583.7	64635.7	63139.3	83886	78701.9	60582.4	90299.9	70569.5
280	53551.6	54847.1	52044.3	44204.3	45849.3	41170.7	58610.9	45512.3	52164.5	52619.7	56868.1	37770.1	61271.7	71624.5	55387.1	52950.4	49225.3	57929	64200.1	62902.6	63400.1	62066.8	62479.1	64093.6	59053.9	65123.7	67736.8	63360.6	59404.2	52410.4	46757.9	65795.6	62350.5	60894.8	89908.8	65896.7	66183.3	86639.3	80877.8	62548.1	94583.3	72349.2
290	54726.4	56799.5	53951	46338.1	46609.8	42965	60758.4	47433.5	53573.6	54034.6	58355	39340.6	63120.1	73187.5	57670.6	54245.1	51091.2	60953.1	66680.9	64787.6	65080.9	63880.2	66091	66036.9	61022.1	68994.8	71156.1	66125.9	61864.2	55113.7	48910.4	68110.8	66575.2	65131.6	92111.3	67305.4	68600.9	89314.3	83661.4	67098.6	97141	75275.6
300	55770.2	58418.6	55773.1	48036.3	48266	44074.1	62603.4	49247	55466.5	56177.5	60664.3	40631.5	64538	76217.9	60153.9	57107.8	52781.9	63134.3	69089.3	66629.7	68585	65083	67906.1	67777.1	63417.6	71302.9	75142.9	68113.3	64383.6	57330.7	49961.3	72665	68375	68165.3	93961.3	69308.9	71190.2	92776.9	85602.1	69882.2	100458	81175.2
310	57675.6	59798.2	57077.4	50556.2	49432.1	45606.3	64870.4	51325.8	58422.4	58444.4	62043.5	42120.9	66542.8	78114.1	62021	59166.2	55265.6	66001.1	71969	68741.9	71158.6	67335.3	70210.5	69928.8	65668.7	76095.1	78258.9	70948.1	66270.3	59126.3	55731.1	75185.3	73296.5	70687.2	96203.3	71308.8	73730	94132.7	88345	71981.5	104097	84354.9
320	59812.3	61327.1	59257.4	52738.7	55590.5	47986	67344	52886.3	60324.5	59988.3	64684.8	43914.8	69813.2	80448	64142.3	61647	57149.4	67986	73941.8	70471.7	73193.8	68142.4	77008.7	71477.3	67158.9	77801.3	80681.8	73313.2	68858.8	61236	56749.1	78157.4	75400.4	76861.9	97491.7	73453.8	76703.4	96229.5	90736.7	74069.9	107273	85931.2
330	63385.2	65073	61170.7	53973.4	56625.2	50535.4	69948.8	54431.9	61993.1	62423.7	67914.8	45304.3	72072.2	82890.1	67112.3	63879.8	61269.2	73292	76058.1	73629.8	75392.1	69787.4	80315.7	74318.7	69386.7	80629	83418.8	75918.7	71520.5	63708.8	58689.5	80555.3	78101.6	81268.8	100111	75332.1	78025.9	98290.5	93504.1	76499.1	110515	87932.7
340	64377.4	67090.7	64589.5	59137.1	58644.1	52336.8	71823	55231.1	64587.9	64097.8	68983.2	47764.2	75174.9	84193.5	69703.7	66793.2	63630.2	79709.6	78854.2	76807.8	77484.2	72981.2	83886.9	76525.3	71620.4	82877.2	85407.4	78683.6	75144.5	66414.6	60903.1	82914.6	81623.3	84519.6	102439	77043.3	80983.8	101342	96224.9	79377.2	112794	90751.7
350	66299.8	69251.1	66160.5	60551.2	60052.4	54712.3	73617.7	56942.6	67054.5	66476.2	72408.3	49259	77580.3	86017.7	71147.3	68661.6	66514.9	83540.3	80805.8	79341	79362.2	75186.5	85736.9	78132.8	73849	88362.9	87228.4	80579.1	77997.6	68792.6	62225.7	84478.5	83127.6	88599.6	104313	79641.7	82851.8	103701	98221	83023.6	115033	92449.9
360	68782.7	71241.8	68290.1	61991.5	63073.1	57359.9	76430.9	58362.5	68642.5	68449	73977.1	50940.2	80655.2	88442.3	73476.3	71186	68005.9	85740.3	82388.8	81606.2	82215.3	77379	87740.1	80644	75438.2	91460.2	89497.4	83067.7	79861.4	73314.4	64089.9	87480.1	86306.9	91166.5	105859	82027.6	85075.4	105228	100916	85885	117599	95806
370	71375.7	73852.8	70502.9	63277.8	64070.8	59943	82642.5	61256.8	72115.9	71040.4	77448.5	55130	82740.7	90906.9	75335.1	73616.9	70389.8	87869.5	83733.4	83570.3	83587.3	79393	89638.8	82163.7	77271.7	93504.5	90786.6	85392.5	81603.7	76444.6	65243.1	89315.6	88931.6	95337.5	107353	84888.2	87166	107296	103336	88717.3	119847	100039
380	74005	75468.2	72835.6	64878.3	65658.7	61795.9	85585.5	62832.7	73902.7	73443	79063.1	60686.4	85047.6	93595.2	76778.2	75165.7	72530.6	90024.1	86445.8	85015.5	85572.2	81955.7	91847.9	84449.7	79615.5	95215.2	92692.9	88012.6	83721.7	78644.5	66973.8	91191	91798.4	98523.9	110158	85873	89786.9	108647	105926	91308.8	122544	101548
390	76211.6	77382.3	75878	67162.2	67814.6	64014.6	87041.2	63920.6	77658.6	75482.3	81289.6	62388.4	87002.5	97605.7	78906.6	78858.4	74663.2	91326.2	87735.1	87512.1	87711.8	83413.4	93865.2	85708.2	81443.1	96995.8	94559.6	90187.6	87460.1	80658.5	69303.9	93801.6	94158.9	102376	112502	87455.9	91507.6	110557	109525	93928	127644	104173
400	77750.9	78172.3	78097.5	68553.8	68893.3	67072.4	89359.7	65126.6	79602.2	79068	83598.6	64449.8	88588.8	99247.8	80696.4	82699.9	77088.6	92941.2	89362.2	89129.2	90730.5	86046.9	96243.6	89075.9	83883.5	98901.6	96831.5	92440.8	89152.9	87501.3	71829.2	95973.2	98273.4	104423	114480	90002.4	93145.5	113825	111570	96318.9	129523	106529
410	79394.2	80180.9	79753.7	70470.9	69671.7	68865.9	91192.7	66327.7	81585.4	80003.7	85386.6	65992	91054.1	100825	82986.2	84782.2	78782.7	95613.8	91641.6	90845.3	92716.6	87637.7	99025.2	90123.5	85886.7	100417	99556.9	94667.7	91813	88998.6	74349.9	98079.6	101364	106166	117356	91706.5	94056.6	115382	113455	98430.7	132724	109959
420	81055.4	82039.3	82107.9	71758.5	70911.9	70884.4	93018.2	67896.5	83596.5	81968.6	88168.2	67418.5	92758.6	102698	86512	87156.4	80636.9	96973.3	94292.9	93254.5	98069.2	89606.4	101273	91336.6	88224.3	101866	100952	95558.4	94151.4	90923.5	78348.7	99957.9	104446	109040	119762	93833.2	96158.4	117473	115159	100822	134763	111551
430	82797.7	83177.5	84163.9	74235.9	72265.6	72875.1	94072	69706.7	84722.2	82664.6	89631.3	68941.6	95903.7	104685	88346.7	88425.7	82023.5	98069.6	96227.8	94746.4	99814.4	91837.1	104281	92442.4	90740.5	104108	102505	97547.9	96447.5	92786.5	82321.8	101148	107174	110760	121837	95433.6	97492.5	119479	117643	104616	136743	113392
440	83986.7	83891.4	86669.7	75524.3	73136.4	74907.8	96480.8	71476	86726.7	84732.2	92541.8	70652.7	97313.7	106840	90442.2	90639	85520.2	99653.8	97896.9	96440	101804	94218	106665	93063.5	91902.8	106692	104981	98694	98007.2	94930.7	83518.3	102752	109253	113554	124247	97073.6	99529.4	122121	120592	107719	138962	115321
450	85471.5	85493.6	88469.8	76596.9	73906.8	77156.4	98240.6	73527	87808.7	86137.6	94220.5	71690.3	99061.4	108287	92018.1	92601.3	86866.9	100742	100995	99178.7	103460	95801.8	108659	94707.3	93512.4	108767	107809	100545	100090	97116.5	85023	104991	111748	114805	128294	98661.2	101675	124272	122918	111111	141500	117448
460	87261.2	86710	89639.2	77790	74522.1	80756.3	99369.2	75028.4	88527.6	87423.9	95872.5	73900.2	101543	112714	93694.7	94512.6	91447.3	101828	102657	101643	105056	98134.5	109848	96190.4	94929	110822	109143	103646	101075	98127	85890.4	106480	115810	117735	133366	100309	103404	127307	126981	114053	143083	120570
470	88603.8	88117	91562.1	81954.4	75854.3	82943.7	101181	76424.2	90176.7	89796.1	98061.7	75879.2	103163	115415	95031.3	96640.5	93638.1	103393	103943	103022	105934	99588.1	111639	97536.2	100158	113659	111279	105031	103235	99488.6	88974	107993	117771	119493	135610	101737	104727	129292	129569	115618	144767	122717
480	89697.9	89170	92946.2	83353.5	77530.4	84761.8	103083	77997.6	91449	91701.1	100152	77188	105018	117985	96387.6	98833.4	95662.9	104149	105671	104633	106785	101543	112871	99161.6	101758	114736	113207	106222	104372	100634	89906.7	109220	119497	120794	138167	102848	105655	131653	132013	116668	147334	124287
490	91493.1	91900.8	94129	86122.2	78519.7	86543.6	103812	80047.8	93215.4	93372.7	103361	79100.1	106603	121036	97249.2	100928	98070.8	105261	108016	105673	108053	103206	114456	100640	102990	117372	115394	108767	107120	101896	91429.4	111084	121817	122384	140483	104203	107002	133689	133741	118563	148828	127200
500	93036.1	93730.4	95288.9	87201.3	79515.3	87749.7	105393	82967	94417.7	95835.1	105439	80539.1	109652	122831	98192.7	104617	101354	107002	108862	107012	109047	104485	115874	101959	104642	119990	119645	111322	108724	103314	92924.6	112256	124156	124078	142069	105879	108669	134963	136035	120698	150520	129848
510	94114	95415.7	97165.1	88261	80868.6	88974.9	106893	84351.6	95855.1	98684.9	107260	83841.5	111463	124317	99357.6	107154	103630	109123	110284	108091	110118	107781	117644	103790	106251	122113	121605	112672	110869	104234	94416.9	115163	126264	125292	144289	107730	109945	136757	137177	123751	153750	132053
520	95635	96471.2	98105.8	89756.1	83041.9	90023.2	108472	86637.6	96983.7	100042	109175	84624.5	115489	126233	100293	108615	105321	111074	111564	109273	111564	109366	119452	106511	107919	123402	122717	114541	113487	106470	95670.4	116480	128369	126779	146183	108390	111923	138587	138496	125371	155330	134014
530	96966.7	97638.6	100185	92705.8	84371.1	91671.5	109334	88483.5	98843.4	101847	111343	86896.8	118201	127851	101908	111813	106596	112675	113371	110567	112856	110356	122799	108042	110284	124464	124306	119239	115714	107569	97042.8	119021	131051	128807	148767	109728	113410	141038	140217	127812	156896	136112
540	97888.2	98353.7	102001	94401.9	85655.8	92588.9	110275	90471.7	101170	102877	113827	89142.9	119172	129139	103859	114351	107834	114087	115298	112542	113671	111509	123766	109031	112824	126625	125699	120009	116835	109053	97539.6	120453	134274	130421	150803	110800	114628	143354	141957	129912	158896	137384
550	99344.7	98953.6	103042	96341.8	87424.7	93824	111512	91719.4	102446	104411	115127	91273	121401	130439	105836	115727	110515	117243	116940	113602	115754	113037	126086	109943	114093	127708	127843	121248	118768	111435	99011.5	122609	136771	132856	152341	112866	116709	144989	143446	131417	160829	139336
560	100870	99796.9	104267	97628.6	89613.9	95606.7	114127	94475.9	103750	105177	116396	92502.7	122780	132088	106763	117151	111661	119402	118023	114984	116770	115657	128141	111226	114897	129313	129882	122290	120732	112880	100850	125271	139029	135234	153055	114671	119197	145984	145843	133586	162499	141267
570	101865	100654	105308	98390.7	91449	96928	114585	96222	105534	106561	118684	93848.2	124606	133090	108288	118510	113435	123214	119211	116788	118441	116553	129358	113142	116596	130224	130817	123379	122012	114779	101946	126673	140562	137191	155668	116270	121612	147953	148268	135325	163597	143472
580	102793	101616	106633	100287	93190.8	98858.8	115919	99082.2	106177	107874	119458	95214.4	125809	134976	109592	119885	114691	125241	121027	118254	119943	117511	130832	117181	117959	133435	132702	124534	123835	116344	103297	128703	143314	139767	156849	119085	123711	148882	150802	137174	166656	145577
590	103541	103665	107901	101219	94897.4	99992.9	118763	100609	109519	108571	120771	96144.6	127327	136534	111634	122224	116256	127304	122034	120242	121258	118427	131984	118350	119267	135270	134749	126401	126031	118023	104540	131868	144992	141134	159231	121563	125695	150119	153076	139315	169536	148455
600	104298	105365	109101	102222	95801	101973	119614	102406	110721	110837	121714	97076.5	129199	137391	112941	122955	117235	128732	123155	121075	122756	119225	133951	120700	120859	137321	136165	127620	128317	119247	105867	133387	147064	143680	160155	123601	126561	150881	156075	141196	171380	151419
610	105422	106859	109914	103516	98829.7	103865	121496	102959	112843	112303	125203	98223.5	130700	138840	114360	125330	119496	129915	124605	123152	124069	120561	135888	122493	121807	138835	137182	128510	131832	121669	107389	135234	149550	146219	161154	125377	128198	152732	157771	144072	174179	152707
620	107771	107719	110554	108660	100063	106416	122744	104401	114004	113536	126551	99266.9	132352	140121	116123	126648	120414	130958	126195	124774	125975	121640	138003	124262	123209	140346	138440	129951	137402	122865	111817	137067	151267	148352	164376	127198	129937	154032	159415	146982	177717	154017
630	111312	108975	112385	109734	100789	108055	124147	105902	114994	114952	127348	100190	134536	141100	117805	128334	122040	131828	127991	126245	127087	123985	139816	125870	124953	141910	139801	131142	138366	125528	116500	138431	152521	150611	166029	128258	130745	155391	161207	148513	179833	156352
640	113181	109980	113299	110312	102176	109573	125200	107279	116419	117192	128796	101545	136395	142109	119432	131362	123497	133406	129662	128156	128018	124811	141704	128298	125863	144332	141637	133617	139847	127377	119113	139986	154108	151781	167884	130064	132725	156988	162804	150292	181849	157488
650	114334	110730	114455	111160	103261	111582	127138	108716	117449	118107	130735	103189	138196	144644	120531	132553	125774	136376	131215	130739	128988	125927	142673	130602	126436	145459	143568	136288	141510	129928	121072	144165	155689	152982	169796	131566	134013	158671	164939	152276	183161	158885
660	116224	112248	115520	113616	105033	112589	129248	110713	118602	119115	131781	105201	139478	146202	121957	135569	131390	137042	132956	132342	129978	127460	145298	132833	127672	146992	144962	137707	144520	131607	122175	146547	157118	154632	171002	134125	134766	160254	166166	153669	185023	161328
670	118556	113324	116209	115162	105970	113881	130531	113361	120571	120838	132938	106531	140659	147620	124537	136878	132880	138402	134450	134437	130849	128986	146165	134058	129240	148666	146891	138471	145809	132582	123586	147859	160582	156159	172151	135622	136492	162746	167530	155461	186267	162972
680	119778	115109	119500	117914	106914	115783	131065	114319	123545	123080	134105	107506	141983	148615	126619	138649	134637	140011	136520	136275	131951	131902	147087	137594	131049	149956	148101	139622	147188	133634	124608	149145	162019	158986	173544	138425	137460	164644	169207	157243	191361	164484
690	121757	116707	121350	119413	107790	117368	132038	116617	123917	124191	134768	108710	143021	150600	127786	139811	135759	141244	138172	138050	133354	133142	148569	139864	132207	150861	151435	141950	148622	134502	126018	151538	163258	160589	174932	140482	138947	165942	171173	159568	193534	166329
700	123171	118190	122761	120896	108896	119227	132749	117464	125042	125499	135650	110039	143656	152519	129262	141418	137891	142588	140861	140492	134428	136210	150000	142215	133836	152026	152210	143647	151225	135459	127449	154046	164902	162850	175814	141867	140870	167502	172846	161791	196054	168012
710	124539	119192	124586	122522	109863	121320	134488	118631	125714	126036	136538	110819	145201	153558	131358	142593	139075	144113	141835	142001	136539	137207	151295	143687	134767	153131	153558	145625	152802	137176	128563	155270	166769	166059	177511	144448	142245	170183	174877	164060	197134	170692
720	125684	121099	125793	124032	110742	122847	135149	119889	126940	127005	141345	111879	146970	154699	133486	143446	141184	144860	143378	143838	139201	138042	152839	144470	135927	154262	155379	146843	154797	138697	130280	156300	168527	167875	179299	145910	143531	172829	176537	167071	197663	172453
730	128076	122970	126791	125082	111349	125070	136030	121495	127879	127971	142018	114470	148522	156334	134029	143748	143479	146813	145069	145144	142606	139792	154983	145790	137641	156874	157579	149631	156941	140382	135265	158985	171049	170544	181066	147580	144662	174546	178419	169156	199048	173755
740	129479	124439	127664	127065	113072	127690	138739	122905	128736	129487	142472	115360	150057	157579	134969	144404	145721	148624	146721	147216	143418	140518	156353	147358	138808	157836	158478	150613	157815	142271	138448	160242	172192	172459	182471	149057	145623	176417	180079	171686	199838	175396
750	130858	125180	128550	127866	113922	129702	140658	124823	130916	130795	142807	115852	151589	158829	136142	144799	146875	149487	147648	148911	144298	141414	157934	148584	139980	158828	160945	151890	159018	143669	139798	161335	173173	174090	183709	150951	146928	178357	181761	175263	201892	178130
760	132398	126114	129532	128531	115050	132538	142455	125735	131921	131911	143186	118080	152556	160799	137591	145449	149915	150569	148809	150267	145301	143082	159432	150465	140719	163159	161995	153488	161588	145316	140980	162468	174297	176601	186777	152122	147856	180863	183760	178076	202571	179274
770	133843	127262	130772	129551	116032	133813	145356	126893	133781	134299	143564	119044	153329	162132	138949	147450	151305	151889	150201	151665	146654	144304	161278	151450	142093	164193	162504	154759	162381	146806	142126	164849	175404	177810	188171	152710	149984	183085	185169	181954	203286	180974
780	134741	128359	131800	130294	117937	135361	146949	129809	137254	135618	144023	120059	155680	163229	140227	148460	152893	152723	150928	153492	147466	147137	162810	153333	142640	165874	164853	155941	165635	150168	142827	167298	176968	178904	191022	153708	151496	185001	187473	184139	205872	183000
790	135341	130131	133321	131059	120042	136617	148110	131150	138094	137100	146283	120714	157153	165399	141731	149630	154331	153683	152117	154974	150214	148659	163788	154878	144422	167518	170448	157924	166537	151949	145036	168909	178708	179703	192189	155818	152797	187185	189015	186511	208420	184721
800	136096	131322	137828	131907	121370	137924	149675	136452	139210	138040	147139	121199	158733	166184	143008	150515	155915	155440	153021	156195	151357	150906	165195	156524	144918	168683	172125	159103	167807	154200	146424	170647	180175	181084	193664	157617	154746	189529	191975	188259	210642	186355
810	137591	131880	139697	133450	123669	140125	150649	139219	140394	138871	148111	122862	159662	167671	144438	151410	158265	158830	154118	157540	152268	153081	166619	160076	145459	169613	173602	161654	168756	155900	149047	172110	181170	181850	195556	159021	156015	191698	193407	189890	212969	187177
820	138187	132877	140936	134633	125234	143042	151978	140388	141756	139641	148886	124133	160398	168247	146286	152106	160116	159679	157196	158026	153447	154651	167545	161139	145852	170695	174581	162712	169335	158107	150837	174308	183259	182973	196323	160760	157348	193114	194555	191044	214137	188676
830	139028	133701	142529	136060	126676	143734	152295	141567	143543	140977	149469	125773	160864	168767	147259	153232	160865	160847	158796	158798	158129	155821	168193	162141	146604	174908	176077	163490	170222	159603	152040	178025	185059	183915	197490	161644	160326	194717	196516	193423	215549	190964
840	140017	134075	143584	137475	128218	145645	152627	142822	144854	142097	149856	127136	161742	169571	149469	153748	162678	163194	159910	159298	160064	156933	168777	164683	147961	177730	176851	164508	170956	160319	152735	180981	185859	184827	198805	164344	161362	197870	197938	194909	218025	192462
850	141555	136549	144728	137953	129180	146593	155315	144426	146033	143043	150328	132502	162319	170074	150896	154865	163407	163968	162061	160137	161060	157658	170203	165766	148558	178990	177565	166464	172333	161131	154204	182504	187768	185675	201960	165434	163147	200316	199469	196185	221458	194129
860	142850	137076	146121	138592	130201	148209	157702	146864	147820	144205	151032	133923	163373	170636	152303	156051	164670	165281	163788	160824	161595	159556	171857	167235	150010	182516	179606	167755	174940	162831	154855	184374	189963	187602	203024	167037	166053	202066	201076	197933	224619	195633
870	144337	137590	146911	139440	131659	149616	158639	149107	149573	146061	151672	134935	164312	171156	153623	156849	166438	166234	164487	163227	162531	161176	172608	167745	150672	183706	180682	169189	176569	164265	155324	187275	191339	188917	204222	168850	168688	203876	204595	198916	225246	197012
880	145396	138197	147758	140604	132107	151015	159117	149613	150767	147279	152684	137000	165102	171610	155491	157668	167094	167606	166395	164772	162731	161992	173877	168312	153047	184826	181875	169592	177498	165607	156478	188581	193200	191681	205610	170719	171005	205865	206739	201891	226339	198407
890	146653	138955	148726	141589	133066	151869	159768	150232	151760	147922	154427	137750	166291	171936	156569	159125	168977	169896	169328	166213	163060	163585	174526	169555	153455	185659	182468	171292	178228	166907	157032	190344	194180	193199	207342	172704	172574	206799	211334	203883	227479	199854
900	149965	139449	149907	142144	133591	152487	160154	151387	154760	148823	155635	147005	166673	172051	157726	159924	169976	171793	170158	166980	164206	164860	175080	170418	153942	186821	184170	172400	179119	169360	157962	193539	195141	194566	208349	174132	174717	208136	213373	206038	228462	201254
910	150794	140067	150869	143251	135059	153311	160410	152193	158830	150713	156213	148327	167417	172296	158582	161447	170607	173393	170838	167601	164631	165336	176155	171014	155025	188272	184906	173093	181188	170378	158569	194771	196390	195131	209767	175432	176161	209985	214950	207645	229292	202885
920	153088	140393	153246	144012	135673	154101	160884	152639	160106	151413	156748	149126	167601	173614	159440	164099	171834	174237	171295	167804	166105	165686	176934	172012	156772	189072	185747	173376	181677	172548	160465	195789	197496	195768	211339	176596	176750	211668	217423	209327	231448	204641
930	153660	141251	153960	144645	136171	155490	161660	153684	161352	152390	156973	151395	168117	173973	162864	164892	173287	175513	171801	168779	167316	166228	177619	173719	157443	190118	186579	173753	182342	173460	161060	196234	198582	196780	213783	178008	179405	213214	218627	211750	233170	206558
940	154370	141767	154551	145628	136948	155968	162763	154461	162408	153073	157423	151928	168197	174175	163894	166215	174301	176685	173166	169085	167812	168679	178409	176361	158392	191332	187126	174329	183968	174090	161456	197386	199408	197586	215670	180022	181164	215726	221656	214338	238232	207560
950	154926	142538	156786	145880	137501	156547	163728	156404	163011	153780	157943	152688	168549	174764	165333	166548	175916	177215	173507	169994	168466	169479	178944	177238	159264	191638	188322	175345	184959	175130	162399	198441	199930	200211	216823	180921	182473	217128		216669	239017	209342
960	155941	143044	157653	146508	139215	158284	164238	157143	163692	155261	158316	154701	168727	177209	166211	167123	176322	178024	174215	170296	168976	171560	180167	177685	160200	192625	190494	175809	187593	175845	162505	199264	200933	201022	217540	182553	183412	218615		218410	239017	211733
970	156138	143647	158415	146952	139724	159111	165266	157213	164450	156224	158657	155291	169182	177899	166714	167387	176809	178658	174442	170618	169581	173592	181957	178912	160505	193849	190847	176546	188015	176753	163342	199909	201793	202035	218407	184270	184568	219499		224116	239055	213727
980	156918	144267	158994	147776	141131	159667	165685	157251	165186	156965	158907	155829	170042	179003	166952	168001	177156	179649	174786	171890	170197	174422	183044	179543	160593	194379	191264	178047	188699	177613	163845	200332	202179	202303	223235	186506	185636	221746		225679	239077	215570
990	157228	144795	159907	148323	142905	161395	166115	157299	165893	157554	159140	156150	170533	179306	167316	169069	177692	180021	175449	172741	170600	175080	183985	180296	160863	194738	196000	178586	189073	179230	164624	201103	203253	203373	224668	187958	186824	222605		227247	239108	217740
1000	157519	145421	160881	148868	143903	162588	166630	158072	166329	158596	159474	156653	170890	179446	168582	169385	178781	180766	176170	174199	170898	179234	184218	181426	161599	196097	196758	179958	189349	179755	165423	201695	203547	204434	228191	189479	188632	223420		231245	239122	218830
1010	158918	145897	161915	149195	144596	163286	166898	158132	166611	159335	159698	157646	173001	180665	169034	170030	179411	181536	178015	174411	171188	182139	184388	182108	165167	196655	197720	181431	189755	180487	165584	202087	204640	206229	229091	190555	189984	227696		232953	239242	221173
1020	159210	146366	162307	149457	145396	164500	167636	158425	167267	160559	160310	157854	173309	180797	172944	170415	180440	182557	178706	174925	171465	183381	184790	182652	167708	197230	198524	185155	191410	181349	165801	203400	205200	207446	231794	192827	192017	230984		234570	239301	223021
1030	160350	146986	164181	149849	146368	165399	167994	159189	167834	162580	160675	158234	174147	180834	173444	171180	181093	183079	179107	176100	171713	185616	185049	183351	168424	199751	199761	185919	192069	181674	167743	203825	209303	208697	232364	194173	193679	233119		235967	239388	224734
1040	160861	147633	164742	150057	146698	166314	168407	159693	168733	163628	161865	158894	175581	180969	173745	171942	181833	183771	179972	177291	171949	187153	185546	184267	168542	204294	200316	186260	193071	182682	169653	204260	209501	209615	233549	195921	195468	234894		238620	239449	227550
1050	161096	147933	166439	150526	147388	166952	170980	159773	169118	165213	163176	160425	177714	181159	175149	172158	182000	184369	181149	180510	172368	187892	186744	184834	169284	204724	200391	188372	193779	184011	170218	205081	209968	209871	234814	197497	197066	236443		241874	239484	228981
1060	161936	148379	167100	151374	147773	167515	171128	159861	169676	166171	163366	161164	178562	181281	175819	172394	182115	184996	181691	180869	172692	191158	190369	185774	169449	205035	200961	188444	194191	184902	170454	207385	213412	210076	235608	199380	198816	237410		244334	239723	230353
1070	162663	148849	167667	152195	148248	168130	171227	162280	170083	166513	163973	162856	179008	184108	178566	172789	182437	185562	182260	181200	173272	192085	190669	186611	169691	205134	201458	189032	195618	185437	171915	208147	213901	210439	238324	201150	200443	239356		246178	239723	231724
1080	164078	149550	168334	152480	148614	168629	171374	165049	171366	167369	164402	165237	179444	184420	179446	173138	182948	186483	182827	181411	173829	192474	191163	187741	169775	206418	202466	189845	196434	185890	172823	208791	214648	210646	240964	202368	202428	241448		249050	239723	232355
1090	164559	150014	169738	152684	148806	170744	171812	165204	173619	168329	164771	165718	182839	184617	180408	174734	183296	188428	183728	181738	175838	193143	191563	188799	171210	206606	204600	191110	197311	186970	173429	209457	215657	213202	243371	204652	203613	244245		250760	239723	234592
1100	165475	150123	170376	153226	149741	171216	172029	165528	174203	169313	165577	166417	183983	186075	181015	175398	183349	189011	184228	182019	176346	193501	193967	189898	172003	206980	206267	193419	199356	189132	174050	210452	215949	213902	244176	206335	204874	244925		253208	239723	236850
1110	166779	150500	170706	154875	149934	171579	172316	166619	177745	170395	166572	167121	184657	186396	181993	175522	184245	189785	184528	182554	176655	194220	194300	190874	172172	208064	207262	198887	199829	190033	174538	212415	216227	214317	244975	207936	206278	246238		254641	239723	238044
1120	167734	150837	171245	155583	151295	172196	172464	166707	182447	171161	167164	167557	185217	186731	182901	175534	184436	190051	185323	182737	176989	194924	194805	192040	172855	208736	210197	199095	202584	196315	175462	214043	217185	214653	245411	209736	207899	247140		255924	239723	240333
1130	167976	151198	171580	155952	151409	172385	172552	166967	182605	171767	168493	168767	187108	187948	183325	176134	185248	191009	185934	183181	178297	195459	195413	192523	172925	210427	211729	199380	204572	197166	176244	215052	217395	215368	246199	211688	209519	252882		257982	239723	242448
1140	169361	154617	172429	156515	152714	172526	172734	167480	183226	172063	168672	169140	187398	188714	185085	176215	185833	192600	186869	183293	179798	195899	195651	193126	172947	210669	212466	199660	205172	198022	177180	216290	217781	216699	248238	213675	211534	254292		259169		244005
1150	170232	155030	172843	156804	152926	173110	173188	167922	184058	172452	169915	169895	187948	190183	189204	177073	186206	194200	187906	183301	180319	196295	196422	193916	173995	210822	213060	205373	206172	199364	181260	216797	219090	217283	248654	215235	212394	256651		260535		245648
1160	171981	155380	173405	157977	153201	173360	173237	168092	184287	172694	170536	171692	189035	194412	189963	177526	186442	194710	188422	183325	180893	197026	196687	194254	174042	212767	214951	207948	207220	199964	182047	217386	219947	219361	248945	216643	213986	257756		261591		247171
1170	172440	156883	173740	158812	153660	173475	174546	168788	184624	173118	171251	172848	189401	195021	190456	177813	186915	196487	188888	183369	182141	198043	197545	195333	174234	213407	215927	208954	207723	201015	186381	218001	221036	220607	250675	218077	215385	259266		262464		248723
1180	174148	157189	173884	159754	153848	175266	174585	168906	185342	173638	171499	173400	190440	196334	190918	178214	187462	196902	189145	183385	182709	198435	198216	197129	174610	213939	216343	209482	208570	201601	191744	218421	221570	221372	253588	225389	217406	260358		263231		250730
1190	174785	157587	174454	160946	153960	177509	174585	169641	185808	179412	173605	173495	191872	197016	191135	179221	187865	197183	189414	183559	184567	198914	198694	197737	174735	214510	217092	210412	209894	205609	192412	221161	221941	223097	254812	226904	218740	263413		264487		251232
1200	175357	158537	175770	161915	154161	178029	175367	170357	187680	180344	173968	176524	192611	197428	192362	179385	188240	197448	190016	184550	187458	199411	201709	198082	176991	215184	217391	211041	211082	206345	193108	221943	222414	223737	255563	228228	220177	266634		267363		251701
1210	175898	159889	176006	162685	156280	178761	175620	170716	187989	185290	174462	177002	193615	198151	194904	180039	188682	197795	190143	184864	188164	200480	201892	198726	180020	215568	218307	211446	212813	206450	193636	223131	222867	224866	256036	230202	221243	268672		268943		252087
1220	176105	160374	176096	163595	156477	179974	176809	171196	188580	185531	174597	177287	194100	198276	195511	180535	190872	198433	190988	185008	189275	201500	202581	201448	180098	216473	219865	211886	213462	207859	194069	223932	223153	225759	257064	231726	223779	269893		270484		252606
1230	176419	160454	176180	164198	156610	180258	182870	171950	189052	185778	175075	177822	194615	199552	196230	181112	191591	198883	191133	185120	189881	201824	202987	202056	181313	217403	221376	211937	213803	208363	195288	224629	223689	226697	257608	232421	224956	272035		271920		253318
1240	176591	160496	176253	165693	156908	180564	183648	172112	191008	186191	175355	178059	195971	200342	196383	183093	192308	199702	192800	185200	190331	201929	203259	203695	181611	217808	223947	212561	214216	209927	195921	225478	224037	227574	258945	233710	225592	272752		273441		254448
1250	176725	161220	179812	166293	156976	180683	183945	172279	191815	186538	175832	178202	196150	200440	196973	183235	194096	200058	193371	186403	190896	202016	205295	207311	182787	219184	225254	212902	215792	210953	201063	226687	224594	228361	260353	235433	226948	274544		279876		255166
1260	176843	163084	179908	167058	157017	183267	186004	173075	192164	186682	176183	178421	196946	201018	197330	183592	194723	200477	193697	186658	191898	202120	206118	207699	183058	220507	225934	213425	215989	211256	201663	227600	225148	229006	260974	236766	227599			281127		255725
1270	177427	163351	180062	167461	157458	184754	187091	173567	192383	187487	176479	178698	202905	201270	197799	183907	195363	201135	193959	187339	192338	203199	206577	208359	183077	220983	226608	216350	216337	211669	201931	228554	225493	229823	261773	237965	228174			281943		256261
1280	177626	163642	180254	168080	157531	185310	187458	174758	193015	188788	176727	180430	203333	201739	200182	186307	196519	201384	194972	187899	192838	203559	207342	211339	185756	223502	227351	216670	216536	212051	202113	229761	226100	230177	262658	238766	229359			283816		256822
1290	178122	163980	180921	168402	157570	187533	191045	175575	193301	189196	177209	181879	204422	201846	200510	186368	197738	201463	195110	188793	194401	204631	209687	211567	186311	223940	229642	217785	216935	212437	202181	230391	226541	231849	263728	240776	231334			284860		257782
1300	178285	164370	180921	169032	157580	187822	192374	175657	193319	190650	179465	182103	204571	201977	200943	186656	198550	201835	195992	189407	194732	206016	209840	211994	187486	224434	230792	218280	217158	212612	202368	231297	227041	232745	264715	241155	232790			286048		258723
1310	179734	164579	182566	169640	157810	188114	192588	176539	195003	191049	181867	182683	205174	202131	201058	186839	199068	202341	196965	190069	194869	206535	211264	212077	187942	224671	231438	218323	217356	214158	204784	232295	227353	233923	265908	241641	234008			287059		259477
1320	179857	164659	182579	170471	157965	188507	192815	176732	197932	191310	182071	183945	206095	203506	201098	187482	199264	204839	197228	191035	195427	206571	211895	213876	188181	225569	232435	218700	218284	215426	205159	233008	227508	234234	266339	242293	235035			287980		260395
1330	180177	164684	182596	170738	157983	188749	192844	177073	197990	192806	182717	185330	206182	203757	202140	187577	200133	205328	198015	191151	195973	208725	212673	214515	188245	226041	232723	221893	218947	215839	206362	236437	228275	235082	266868	243481	236179			287980		261614
1340	180948	164741	182751	170871	158017	189128	192925	177478	198575	193482	183038	186007	206299	203757	203516	187603	200436	207352	198307	191424	196206	209323	213021	215308	188593	226914	233153	222120	219734	216200	206435	238694	228585	236753	267687	244954	237506			288231		262512
1350	181052	164939	182875	170947	158055	189591	193139	177816	198620	193748	183485	187204	206492	203853	203709	187603	200843	207686	198646	191703	196465	209550	213360	216353	189006	227252	233498	222406	219941	218560	206528	239128	231156	237107	268126	245863	238323					263678
1360	181153	165035	183643	171065	158440	189707	193251	178149	198645	194002	183960	187344	206552	203939	206437	187837	202820	208127	198795	191944	199637	210183	214520	217481	191086	228115	235237	223129	220117	219621	207225	240040	232179	238500	268679	246455	239572					265322
1370	182084	165106	183704	171635	158639	189858	193566	178316	198647	194539	184205	188467	206788	205256	206690	187909	203030	209333	199376	193754	199946	210418	215535	219826	192397	228498	236548	224270	220677	221265	207328	240807	234205	239769	270321	247736	240790					266514
1380	182575	165149	183704	171909	158935	189951	193911	178789	198657	194844	184731	188613	206927	205575	206913	188196	205227	210918	199529	193915	200176	210769	216387	220070	193054	229264	237208	224569	221003	221537	207567	241028	235214	241241	272242	248555	242228					267869
1390	183052	165253	183704	172464	159501	190046	194095	179518	198811	196554	184806	188679	207080	205960	207064	189509	205844	214033	200114	195265	201830	211382	217913	221332	193154	234061	237900	224863	221749	221895	207881	244343	236797	241779	273515	251194	243298					268769
1400	183508	165260	183707	172522	159541	190116	195625	182707	198855	196882	185872	188759	207641	206205	207216	189511	206742	214615	200206	196899	207172	211445	218199	222540	193761	235248	238520	225397	222314	222075	208032	244520	237551	242198	275224	252417	245639					269704
1410	184332	165273	183718	172695	159806	190136	196138	184353	199161	197288	186321	188855	207807	206680	207588	189520	207505	214693	200455	197577	207538	212188	218580	223145	193937	236113	239567	225533	222574	222310	209047	244737	238216	242453	276310	254178	247482					270459
1420	184543	165280	183739	173138	159932	190263	196489	184455	199583	197862	187578	191565	209162	206708	207812	189520	207952	214799	200505	197975	207738	212203	219231	223707	194100	239212	239920	226467	223399	222372	211316	245970	238689	244175	278853	254178	248177					271560
1430	184973	165380	183782	173168	160556	190352	196563	186228	199683	198114	187765	192262	210515	206713	207826	189546	210987	215127	200669	198228	207923	213653	219548	224398	194122	240076	240761	227405	223851	223018	211639	246199	239182	244258	279303	254220	248922					272329

## Sheet: 6B_condition mean_sem
	mean area for each time frame					SEM on mean are for each time frame
time frame (min)	veh	iso	TNF	TNF+ iso	IGF-1	veh	iso	TNF	TNF+iso	IGF-1	condition
0	0	0	0	0	0	0	0	0	0	0
10	2846.08	2111.97	2079.29	1593.1	2735.16	910.885	368.706	197.72	191.104	143.235
20	4619.13	3674.06	4672.06	3545.64	6020.61	1112.16	592.277	523.776	373.412	403.737
30	5809.17	5480.94	6533.52	5020.13	8333.14	1124.1	901.061	646.607	454.826	448.708
40	7397.55	7242.44	8762.21	7167.46	11178.3	1204.44	1020.86	741.527	647.969	615.233
50	8660.86	8905.25	10835.2	8736.11	13201.8	1286.81	1077.38	1068.5	578.502	659.535
60	10041.2	10771.1	12953	10460.8	16776.5	1309.6	1153.03	1224.94	687.616	990.27
70	11431.6	12359.7	15331.1	12651.1	20701.7	1230.12	1232.18	1122	927.68	1571.12
80	13006.9	13954	17637.9	14896.7	22936.3	1255.59	1348.86	1131.59	905.484	1664.73
90	14926.8	15679.1	19945.7	16805.9	25564.8	1331.03	1521.83	1196.14	956.687	1679.22
100	16647.3	17823.9	22280.7	18763.1	28219.1	1389.87	1555.59	1189.03	1024.94	1790.7
110	18270.1	19599.5	24718.9	21151.1	30582.3	1357.74	1689.18	1195.53	1115.27	1882.99
120	20150	21949.7	26966.9	23387.7	33021.2	1433.37	1731.61	1147.24	1106.6	1961.37
130	22129.7	24224.4	28758.9	25930.9	35783.5	1328.91	1796.86	1101.71	1270.73	2069.21
140	23858.7	26008.1	31180.7	27886.5	38447.8	1258.83	1862.02	1202.34	1223.99	2383.62
150	25659.6	27888.4	33540.9	29839.5	41095.8	1154.8	1924.53	1144.15	1427.27	2416.87
160	27396.7	29901.2	35714.4	31819.1	44080.4	1202.34	1926.29	1186.21	1558.18	2425.98
170	29354.4	31631.4	37517.7	33858.8	46368.2	1361.36	2068.11	1129.89	1661.55	2517.08
180	31347.5	33582.9	39768.9	35954.2	49302.9	1484.66	2207.14	1208.77	1603.03	2567.9
190	32926.5	35290.7	42469.1	38762.1	52033.7	1595.29	2288.01	835.284	1668.02	2651.43
200	34428.6	37379.2	45080.7	40957.2	54913	1493.41	2312.53	862.731	1778.16	3129.57
210	36164.9	39189.8	47123.8	43154.1	57713.3	1565.59	2466.86	801.281	1695.14	3450.61
220	38123.5	41218.6	49135.7	45252.9	60479.3	1731.99	2577.86	896.563	1734.68	3601.91
230	39780.3	43232.9	51327.4	48024.2	63416.7	1748.97	2679.22	991.566	1806.5	3761.99
240	41607	45347.3	53307.2	50653	65737	1778.97	2736.18	1012.9	1896.37	3891.82
250	43907.2	47430.1	54921.7	53300.1	69417.9	1978.96	2775.14	1046.89	1942.58	3854.65
260	45606.1	49800.2	57218.5	55988	71867.5	2104.51	2940.33	949.547	2077.83	3911.04
270	47347.1	51949.4	59708	58202.2	74924.8	2234.48	3005.07	727.166	2193.6	4141.79
280	49473.8	54431.3	62015.7	60426.1	77373.3	2159.42	3038.1	818.137	2263.83	4337.17
290	51197.7	56068.7	64316.6	63553.6	80063.5	2193.46	3047.92	788.998	2400.58	4268.84
300	52773.6	58193.3	66452.8	66160	83044.4	2225.45	3174.26	818.275	2650.23	4287.85
310	54542.7	60237.9	68876.7	69511	85519.2	2246.97	3176.22	830.333	2576.82	4365.09
320	57117.8	62456.9	71172.6	72117.7	87736.1	2142	3267.85	1208.93	2743.84	4378.78
330	59392.9	64984.4	74022.5	74867.9	90026.3	2325.66	3337.08	1237.99	2859.34	4530.03
340	61653.7	67214.3	77233.7	77609.8	92619.4	2285.27	3267.96	1358.57	2867.97	4530.36
350	63448.4	69457.8	79494.3	80154.7	94904.4	2280.13	3299.24	1397.58	3054.23	4447.02
360	65691.5	71530.5	81644	82916	97299.5	2338.06	3402.17	1417.53	3056.6	4384.32
370	68365.3	74302.7	83403.4	85173.3	99830.2	2716.93	3241.78	1428.13	3166.02	4293.83
380	70382.5	76690.3	85615.8	87419.3	101974	2864.42	3016.91	1402.06	3236.81	4375.14
390	72428.1	79317.2	87339.4	89944.7	104662	2855.08	3169.97	1411.98	3284.41	4691.53
400	74128.3	81671.1	89676.6	92814.1	106924	2886.3	3098.27	1352.17	3139.99	4678.68
410	75732.2	83488.6	91686.3	95045.8	109134	2953.21	3134.39	1485.19	3112.39	4869.88
420	77459	85657.1	94128.7	97249.4	111190	3010.82	3175.03	1572.95	2988.11	4853.63
430	79161.8	87260.5	96019.9	99422	113329	2919.84	3285.19	1618.43	2818.31	4862.35
440	80759.1	89489.8	97705.6	101376	115696	3012.64	3280.11	1741.78	2963.88	4912.78
450	82357.8	90965.7	99632.1	103433	118235	3043.7	3336.57	1771.89	2997.32	5017.08
460	83884.6	93292.9	101286	105414	121134	3003.84	3516.2	1722.35	3249.76	5179.24
470	85830	95311.3	103152	107436	123005	2966.35	3559.81	1544.98	3191.63	5271.42
480	87317.5	97153.1	104571	108732	124828	2970.73	3672.96	1473.1	3255.26	5510.18
490	89071	99215.1	106037	110807	126714	2880.27	3783.67	1500.16	3316.85	5571.96
500	90610.2	101431	107361	112934	128585	2857.81	3871.54	1479.99	3453.36	5566.33
510	92005.5	103507	109135	114736	130681	2897.52	3744.47	1429.93	3512.8	5674.31
520	93517.8	105197	110840	116435	132287	2807.27	3939.2	1383.43	3496.37	5730.39
530	95169.6	107256	112619	118579	134248	2721.41	3952.84	1581.08	3577.46	5802.97
540	96454.5	109041	114091	120101	135967	2669.27	3876.32	1532.42	3769.63	5921.71
550	97770.3	110797	115837	122028	137742	2610.99	3832.79	1684.28	3826.51	5878.1
560	99548.3	112030	117388	123942	139513	2605.81	3887.03	1759.76	3890.24	5765.87
570	100675	113617	119163	125287	141521	2466.17	3880.04	1773.67	3911.35	5748.54
580	102298	114853	120994	127326	143592	2368.67	3924.36	1686.75	4076.5	5714.43
590	103823	116553	122358	129223	145874	2504.92	3942.71	1711.21	4112.14	5757.06
600	105097	117786	123807	130963	147659	2461.05	3922.17	1770.27	4215.72	5793.84
610	106608	119700	125311	132936	149524	2408.92	3980.56	1805.59	4267.09	5823.56
620	108541	121002	126877	135278	151709	2316.9	4010.93	1860.63	4087.34	5982.3
630	110163	122367	128472	137201	153291	2367.43	4050.93	1824.2	3814.92	6125.14
640	111375	124083	129990	139089	155012	2336.89	4061.78	1903.86	3704.69	6120.9
650	112672	125686	131620	141185	156663	2415.21	4160.9	1950.2	3608.78	6144.42
660	114399	127700	133197	142918	158292	2445.5	4198.01	2052.56	3652.93	6138.4
670	115874	129272	134573	144512	159905	2455.05	4144.98	1994.78	3812.26	6091.7
680	117548	130971	136549	145918	162046	2406.14	4085.49	1876.51	3922.45	6326
690	119130	132063	138075	147641	163863	2399.45	4144.41	1910.68	3952.9	6342.39
700	120419	133442	140079	149313	165595	2364.96	4175.61	1870.56	4031.44	6385.04
710	121893	134544	141430	150995	167644	2450.43	4229.07	1871.98	4135.57	6311.92
720	123154	136328	142819	152551	169412	2416.61	4299.63	1851.91	4150.97	6261.04
730	124608	137606	144730	155250	171029	2448.97	4244.43	1842.1	4014.61	6280.38
740	126382	138754	146127	156706	172571	2532.42	4288.67	1918.93	3881.95	6268.58
750	127695	139845	147282	158083	174624	2629.2	4301.23	1979.65	3881.2	6311.94
760	129044	141268	148581	159988	176412	2735.96	4299.5	2030.78	3948.26	6383.5
770	130440	142650	149942	161203	178167	2917.35	4268.24	2078.02	3936.12	6365.15
780	131906	144160	151316	163163	180214	2869.13	4262.38	2115.4	3919.89	6548.19
790	133221	145604	152842	165192	182082	2770.79	4380.08	2004.63	3866.45	6606.22
800	135322	146660	154194	166694	184099	2813.37	4439.58	2062.85	3843.72	6645.13
810	137035	147965	155999	168189	185717	2755.3	4449.93	2223.55	3655.88	6746.43
820	138409	149063	157192	169645	186995	2785.11	4408.57	2230.98	3623.21	6687.9
830	139449	150083	158666	171482	188829	2689.94	4276.05	2160.97	3725.19	6627.66
840	140558	151239	160103	172752	190714	2638.75	4239.2	2170.92	3824.93	6671.24
850	142037	152607	161176	174070	192762	2746.21	3851.76	2251.29	3823.94	6875.83
860	143452	153779	162518	176049	194680	2941.95	3784.26	2266.4	3987.46	6887.51
870	144663	154958	163585	177474	196426	2961.6	3739.56	2237.39	4087.52	6747.94
880	145476	156077	164841	178815	198322	2971.66	3590.1	2135.73	4205.75	6663.71
890	146357	157195	166202	179923	200246	2943.22	3621.37	2248.6	4246.32	6675.59
900	147385	159175	167180	181453	201808	2984.54	2954.83	2285.61	4293.18	6607.73
910	148244	160492	167999	182522	203265	2891.79	2785.98	2313.37	4333.32	6587.3
920	149255	161554	168856	183549	204899	2961.92	2840.97	2215.49	4232.51	6764.06
930	150065	162805	169802	184323	206815	3003.49	2743.62	2259.1	4271.74	6720.4
940	150807	163513	171074	185187	209296	3018.6	2741.01	2309.83	4333.41	7006.17
950	151789	164281	171763	186264	208910	3122.26	2779.33	2274.68	4373.33	7330.36
960	152753	165285	172640	187343	210183	3083.6	2747.94	2269.38	4462.73	7226.63
970	153308	165846	173533	188121	211949	3117.53	2731.88	2393.69	4467.39	7217.49
980	153961	166449	174265	188740	213921	3022.95	2761.39	2476.06	4401.78	7178.41
990	154746	166961	174879	189998	215164	2967.87	2770.27	2529.83	4452.38	7093.03
1000	155485	167571	176064	190780	216988	2969.56	2760.98	2559.32	4435.09	7106.68
1010	156105	168381	177369	191621	218671	2982.83	2820.12	2345.67	4509.48	7125.19
1020	156662	169322	178273	192835	220645	3012.3	2836.43	2217.94	4492.95	7029.96
1030	157539	170002	179055	194305	221918	3050.52	2778.94	2272.87	4598.47	6940.65
1040	158051	170799	179811	195517	223636	3082.84	2726.6	2381.12	4558.53	6886.66
1050	158886	171790	180894	196268	225165	3262.65	2614.89	2384.79	4466.36	6883.15
1060	159383	172283	182125	197207	226518	3246.97	2573.56	2746.89	4654.97	6787.88
1070	160157	173370	182669	197898	228128	3235.94	2670.05	2789.12	4560.73	6766.19
1080	161014	174197	183213	198662	229762	3280.32	2549.91	2841.62	4548.9	6827.67
1090	161695	175370	184306	199816	231565	3415.36	2603.5	2732.29	4617.89	6846.49
1100	162214	176148	185122	201056	232870	3402.01	2616.67	2821.9	4518.56	6827.48
1110	162913	177183	185636	202397	233976	3380.85	2573.24	2884.95	4468.09	6759.53
1120	163508	178128	186216	204252	235167	3317.07	2616.01	2911.79	4326.91	6640.93
1130	163752	179044	186842	205259	237206	3306.45	2614.58	2922.41	4340.32	6785.04
1140	164797	179594	187523	205993		3068.31	2695.3	2939.37	4342.73
1150	165257	180770	188294	207691		3111.19	2815.12	2957.21	3942.46
1160	165829	181843	188670	209066		3111.75	2972.05	3002.51	4012.94
1170	166543	182383	189505	210339		3055.35	2937.48	3121.66	3706.01
1180	167198	183027	190066	211449		3132.22	3018.99	3194.74	3285.24
1190	167933	184381	190600	212903		3216.7	2792.62	3184.78	3253.73
1200	168687	185394	191958	213583		3243.78	2712.17	3050.75	3232.59
1210	169482	186681	192761	214343		3051.73	2743.69	2855.32	3290.65
1220	170078	187254	193666	215162		3100.19	2786.53	3016.81	3309.84
1230	171117	187870	194150	215909		3402.11	2842.72	2974.71	3307.09
1240	171533	188746	194816	216830		3397.3	2874.31	3034.39	3340.91
1250	172242	189254	196017	218310		3473.2	2906.36	3180.94	2997.35

## Sheet: 6B_graph
	based on data in work sheet 6B_condition mean_sem

## Sheet: figure  6C
seqgroup	veh	iso	TNF	TNF+iso	IGF1			calculated in R
mean	130.916	143.506	145.459	166.637	201.197	mean velocity
sem	3.71404	2.22881	2.64962	2.41822	8.06391
								statisctics performed in R
								Pairwise comparisons using Wilcoxon rank sum test
								With correction
								data: slope and treatment
								IGF iso TNF TNF_iso
								iso 0.00021 - - -
								TNF 0.00026 0.67297 - -
								TNF_iso 0.00082 0.00021 0.00021 -
								veh 0.00026 0.01234 0.00583 0.00021
								P value adjustment method: BH
