# Supplementary material for: Correction: β-Agonists Selectively Modulate Proinflammatory Gene Expression in Skeletal Muscle Cells via Non-Canonical Nuclear Crosstalk Mechanisms
Source: PLoS One. 2023 Jun 27;18(6):e0287938. doi: 10.1371/journal.pone.0287938 (PMC10298787; doi:10.1371/journal.pone.0287938)
Supplement: S2 File — Representative videos for (A) veh, (B) iso, (C) TNF, (D) TNF + iso, and (E) IGF. (ZIP) [file pone.0287938.s002.zip]

Archive with 5 entries (5 files):
- S2A_Suppl to Fig6A_veh.avi
- S2B_Suppl to Fig6A_iso.avi
- S2C_Suppl to Fig6A_TNF.avi
- S2D_Suppl to Fig 6A_TNF+iso.avi
- S2E_Suppl to Fig6A_IGF.avi
